# Supplementary material for: Genotypic Variation in Maize Root Hydrotropism and Its Association with Shoot Growth and Water Use Efficiency Under Partial Root–Zone Drying
Source: Plants (Basel). 2026 May 21;15(10):1571. doi: 10.3390/plants15101571 (PMC13210698; doi:10.3390/plants15101571)
Supplement: Supplementary file 1 [file plants-15-01571-s001.zip › Supplementary Table S1.xls]

## Sheet: Sheet1
Table S1 The genetic background of the maize hybrids
Genotype No.	Variety name	Male parent	Female parent
V1	Zhengsiyu 2	C428	C434
V2	Zhongyu 335	2YH1-3	SH1070
V3	Yuqingzhi 23	9383	115
V4	Yayuqingzhu 8	YA3237	JIAO51
V5	Jingkeqingzhu 932	JINGX005	MX1321
V6	Heyu 36	2381	912
V7	Dajingjiu 26	9889	2193
